# Supplementary material for: Case report: a clinical case of a giant coronary artery aneurysm treated by percutaneous exclusion
Source: Eur Heart J Case Rep. 2026 Mar 10;10(4):ytag190. doi: 10.1093/ehjcr/ytag190 (PMC13042250; doi:10.1093/ehjcr/ytag190)
Supplement: ytag190_Supplementary_Data [file ytag190_supplementary_data.zip]

Archive with 13 entries (13 files):
- Figure 4. RMN sagital (1) (1) (4) (2) (2) (1).jpg
- Figure 5. RMN transversal (1) (1) (4) (1) (1) (1) (1).jpg
- Figure 7. FHT PRE IVUS (2) (1) (2) (1).jpg
- renamed_3df3a.mp4
- renamed_610ad.mp4
- renamed_6ca85.mp4
- renamed_c54a2.mp4
- renamed_d88a1.mp4
- Video 1. Eco paraesternal eje largo (2).mp4
- Video 2. Eco subcostal (3).mp4
- Video 3. RMN eje corto (1).mp4
- Video 4 (2).mp4
- Video 5. RMN T2 (1).mp4
